# Supplementary material for: Thermal and Morphological Analysis of Linear Low-Density Polyethylene Composites Containing d-limonene/β-cyclodextrin for Active Food Packaging
Source: Molecules. 2023 Jan 26;28(3):1220. doi: 10.3390/molecules28031220 (PMC9920889; doi:10.3390/molecules28031220)
Supplement: Supplementary file 1 [file molecules-28-01220-s001.zip]

Archive with 1 entries (1 files):
- molecules-2142700-supplementary.pdf
